# Supplementary material for: Sensors in the Detection of Abused Substances in Forensic Contexts: A Comprehensive Review
Source: Micromachines (Basel). 2023 Dec 17;14(12):2249. doi: 10.3390/mi14122249 (PMC10745465; doi:10.3390/mi14122249)
Supplement: Supplementary file 1 [file micromachines-14-02249-s001.zip]

Archive with 1 entries (1 files):
- micromachines-2728047-supplementary.pdf
